# Supplementary material for: Clinical and molecular characteristics associated with high PD-L1 expression in EGFR-mutated lung adenocarcinoma
Source: PLoS One. 2024 Nov 7;19(11):e0307161. doi: 10.1371/journal.pone.0307161 (PMC11542846; doi:10.1371/journal.pone.0307161)
Supplement: S1 File — (XLSX) [file pone.0307161.s001.xlsx]

## Sheet: data
Record ID	Gender	Smoking history	Pack-year	EGFR mutation	EGFR copy gain	Any comutation (1= present, 0 = absent)	co-mut TP53 (1= present, 0 = absent)	co-mut CTNNB1 (1= present, 0 = absent)	co-mut SMAD4 (1= present, 0 = absent)	PDL1 expression (% tumor cells)	PDL1 Antibody used for IHC	Number of metastatic sites at EGFR TKI start	Liver metastasis at EGFR TKI start	Pericardic metastasis at EGFR TKI start	Pleural metastasis at EGFR TKI start	Lung metastasis at EGFR TKI start	Bone metastasis at EGFR TKI start	Brain metastasis at EGFR TKI start	Leptomeningeal metastasis at EGFR TKI start	Adrenal metastasis at EGFR TKI start	Nodal metastasis at EGFR TKI start	Peritoneum metastasis at EGFR TKI start	Soft tissue metastasis at EGFR TKI start	Drug used for L1	ECOG-Performance status at L1 start	Age at L1 (year)	Best response to L1 (CR=complete response, PR=partial response,SD=stable disease, PD=progressive disease, NA=not available)	PFS L1 (month)	OS (month)	Vital status at last contact date
1	Female	Never smoker	0	del19	no	0	0	0	0	60	E1L3N	3	No	NA	Yes	No	Yes	No	No	No	Yes	No	No	Erlotinib	2	74	PR	10	45	Dead
2	Male	Former	17	del19	no	1	0	1	0	0	QR1 Diagomics/BIOCYC	2	No	No	No	Yes	No	Yes	No	No	No	No	No	Gefitinib	1	71	PR	11	19	Alive
3	Male	Former	25	del19 and V769M	no	1	1	1	0	0	QR1 Diagomics/BIOCYC	1	No	No	No	Yes	No	No	No	No	No	No	No	Gefitinib	4	71	NA	12	12	Dead
4	Female	Never smoker	0	del19	yes	0	0	0	0	30	QR1 Diagomics/BIOCYC	4	Yes	No	No	Yes	Yes	No	Yes	No	No	No	No	Osimertinib	2	70	PR	13	23	Alive
5	Female	Never smoker	0	del19	yes	1	1	0	0	40	QR1 Diagomics/BIOCYC	2	Yes	No	No	No	Yes	No	No	No	No	No	No	Osimertinib	1	49	PR	19	19	Alive
6	Female	Never smoker	0	L858R	no	0	0	0	0	40	QR1 Diagomics/BIOCYC	4	Yes	No	No	No	Yes	Yes	No	No	Yes	No	No	Gefitinib	1	71	SD	4	13	Dead
7	Female	Never smoker	0	L858R	no	1	1	1	0	0	E1L3N	1	No	No	Yes	No	No	No	No	No	No	No	No	Osimertinib	1	79	PR	10	23	Dead
8	Female	Former	10	G719S	no	1	1	0	0	80	E1L3N	3	No	No	No	No	Yes	Yes	Yes	No	Yes	No	No	Osimertinib	1	59	PR	6	34	Dead
9	Female	Former	10	ins20	no	1	1	0	0	20	E1L3N	1	No	No	Yes	No	No	No	No	No	Yes	No	No	Chemotherapy	1	71	SD	19	36	Alive
10	Male	Never smoker	0	del19	no	1	0	1	0	0	QR1 Diagomics/BIOCYC	1	No	No	No	Yes	No	No	No	No	Yes	No	No	Erlotinib	1	65	PR	11	19	Alive
11	Female	Never smoker	0	L858R and T790M	no	1	1	0	0	0	E1L3N	6	Yes	No	Yes	No	No	No	No	Yes	Yes	Yes	No	Osimertinib	1	78	SD	26	29	Dead
12	Female	Never smoker	0	del19	no	0	0	0	0	0	QR1 Diagomics/BIOCYC	1	No	No	No	Yes	No	No	No	No	No	No	No	Osimertinib	2	64	PR	12	12	Alive
13	Female	Never smoker	0	L858R	no	0	0	0	0	0	QR1 Diagomics/BIOCYC	3	No	No	No	Yes	Yes	No	No	No	Yes	No	No	Afatinib	0	74	PR	11	21	Alive
14	Female	Never smoker	0	del19	no	1	1	0	0	80	QR1 Diagomics/BIOCYC	5	Yes	No	No	Yes	No	Yes	Yes	No	Yes	No	No	Gefitinib	3	73	PR	1	1	NA
15	Female	Current	15	del19	no	0	0	0	0	20	QR1 Diagomics/BIOCYC	2	No	No	Yes	No	No	No	No	No	Yes	No	No	Osimertinib	1	44	PR	14	14	Alive
16	Female	Never smoker	0	del19	no	1	1	0	0	10	E1L3N	2	No	No	No	No	Yes	No	No	No	Yes	No	No	Osimertinib	2	53	PR	36	39	Alive
17	Female	Never smoker	0	L858R	no	1	1	0	0	30	QR1 Diagomics/BIOCYC	5	Yes	No	Yes	No	Yes	Yes	No	No	Yes	No	No	Gefitinib	1	67	PR	4	10	Dead
18	Female	Never smoker	0	del19	no	1	1	0	0	10	QR1 Diagomics/BIOCYC	3	Yes	No	No	Yes	Yes	No	No	No	No	No	No	Osimertinib	2	47	PR	9	16	Dead
19	Female	Former	15	G719A	no	0	0	0	0	0	E1L3N	4	No	No	Yes	No	Yes	Yes	No	Yes	No	No	No	Osimertinib	2	82	SD	7	29	Dead
20	Male	Former	36	del19	no	1	0	0	0	15	QR1 Diagomics/BIOCYC	1	No	No	No	No	No	No	No	Yes	No	No	No	Gefitinib	3	71	SD	17	20	Dead
21	Female	Never smoker	0	del19	no	1	1	0	0	0	QR1 Diagomics/BIOCYC	4	No	No	Yes	Yes	Yes	No	No	No	Yes	No	No	Osimertinib	0	63	PR	14	14	Alive
22	Male	Former	10	del19	no	1	1	0	0	80	E1L3N	3	No	No	No	No	Yes	Yes	No	No	Yes	No	No	Osimertinib	1	56	PR	11	28	Dead
23	Male	Never smoker	0	L858R	no	1	1	0	0	10	QR1 Diagomics/BIOCYC	3	Yes	No	Yes	No	Yes	No	No	No	Yes	No	No	Afatinib	1	65	PR	6	16	Dead
24	Male	Former	40	G719C + S768I	no	0	0	0	0	100	QR1 Diagomics/BIOCYC	1	No	No	No	No	No	No	Yes	No	No	No	No	Afatinib	3	66	NA	1	1	Dead
25	Female	Never smoker	0	L858R	no	0	0	0	0	30	E1L3N	4	Yes	No	Yes	No	No	Yes	No	No	No	No	No	Erlotinib	2	74	PR	6	28	Dead
26	Male	Former	15	S768I and L861Q	no	0	0	0	0	75	QR1 Diagomics/BIOCYC	2	No		Yes	No	No	No	No	No	Yes	No	No	Afatinib	0	61	PR	24	28	Alive
27	Female	Never smoker	0	L858R	no	0	0	0	0	0	QR1 Diagomics/BIOCYC	3	No	No	Yes	Yes	Yes	Yes	No	No	No	No	No	Osimertinib	1	66	PR	18	29	Alive
28	Female	Never smoker	0	del19	no	1	1	0	0	5	E1L3N	3	No	No	Yes	Yes	No	No	No	No	Yes	No	No	Gefitinib	1	65	CR	22	22	Alive
29	Female	Former	2	L858R	yes	1	1	0	0	0	E1L3N	2	No	No	No	No	Yes	No	No	No	Yes	No	No	Osimertinib	3	80	PR	14	28	Alive
30	Male	Former	15	del19	no	1	1	0	0	0	E1L3N	4	No	No	Yes	Yes	Yes	Yes	No	No	No	No	No	Erlotinib	0	65	PR	11	34	Dead
31	Female	Never smoker	0	L858R	yes	1	1	0	0	0	E1L3N	5	Yes	Yes	No	Yes	Yes	Yes	No	No	No	No	No	Osimertinib	2	63	PR	7	13	Dead
32	Female	Never smoker	0	G719S and R776H	no	1	1	0	0	0	E1L3N	3	Yes	No	No	Yes	No	Yes	No	No	No	No	No	Afatinib	0	51	PR	11	26	Dead
33	Male	Never smoker	0	L858R	no	0	0	0	0	10	E1L3N	2	Yes	No	No	No	Yes	No	No	No	No	No	No	Erlotinib	2	70	SD	5	12	Dead
34	Female	Former	50	L858R	no	1	1	0	0	0	E1L3N	6	Yes	No	No	Yes	Yes	No	No	Yes	Yes	No	No	Gefitinib	1	71	PR	5	25	Dead
35	Male	Former	15	ins20	no	1	1	0	0	0	22C3	3	No	NA	Yes	No	Yes	Yes	No	No	Yes	No	No	Chemotherapy	1	92	PR	12	12	Alive
36	Female	Never smoker	NA	del19	no	1	1	0	0	0	22C3	3	No	No	Yes	Yes	No	No	No	No	Yes	No	No	Osimertinib	2	89	PR	11	11	Alive
37	Female	Former	17	del19	no	0	0	0	0	0	22C3	5	No	No	Yes	No	Yes	No	No	Yes	Yes	No	No	Osimertinib	1	54	PR	13	13	Alive
38	Female	Never smoker	NA	del19	no	1	1	0	0	50	22C3	2	No	No	No	Yes	Yes	No	No	No	No	No	No	Erlotinib	1	87	PR	14	33	Alive
39	Female	Former	15	G719A and R776S	no	1	1	0	0	70	22C3	4	No	No	No	Yes	Yes	Yes	No	Yes	Yes	No	No	Afatinib	0	53	PR	6	19	Alive
40	Male	Former	3	del19	no	1	0	0	1	0	22C3	0	No	No	No	No	No	No	No	No	No	No	No	Osimertinib	1	90	SD	10	10	Alive
41	Male	Current	10	del19	no	0	0	0	0	1	22C3	2	No	No	Yes	Yes	Yes	No	No	No	No	No	No	Osimertinib	0	48	SD	7	25	Alive
42	Male	Former	100	L858R	no	1	1	0	0	0	22C3	4	No	No	No	Yes	Yes	Yes	No	No	Yes	No	Yes	Osimertinib	3	75	PR	2	2	Dead
43	Male	Never smoker	NA	L858R	yes	1	1	0	0	0	22C3	8	Yes	Yes	Yes	Yes	Yes	Yes	Yes	Yes	Yes	No	No	Osimertinib	3	52	PR	5	5	Dead
44	Male	Former	5	del19	yes	0	0	0	0	15	22C3	2	No	No	No	Yes	Yes	No	No	No	Yes	No	No	Afatinib	1	73	PR	5	24	Dead
45	Female	Former	8	L858R	no	1	1	0	0	0	22C3	1	No	No	No	No	No	No	Yes	No	No	No	No	Osimertinib		47	NA	11	14	Dead
46	Female	Never smoker	NA	del19	no	1	1	0	0	5	22C3	3	No	No	No	Yes	No	Yes	No	No	Yes	No	No	Osimertinib	1	40	PR	9	19	Alive
47	Female	Never smoker	NA	L858R	no	1	1	0	0	0	22C3	4	Yes	No	Yes	No	No	No	No	No	Yes	No	No	Erlotinib	1	92	PD	3	6	Dead
48	Female	Never smoker	NA	del19	no	1	1	0	0	0	22C3	1	No	No	Yes	No	No	No	No	No	No	No	No	Erlotinib	3	83	PR	6	9	Dead
49	Male	Former	20	del19	no	0	0	0	0	70	22C3	2	No	No	Yes	No	No	No	No	No	Yes	No	No	Osimertinib	1	70	PR	13	23	Alive
50	Female	Never smoker	NA	L858R	yes	0	0	0	0	0	22C3	3	Yes	No	No	No	Yes	No	No	Yes	No	No	No	Osimertinib	1	65	PR	31	31	Alive
51	Female	Never smoker	NA	del19	no	0	0	0	0	5	22C3	3	No	No	No	Yes	Yes	No	No	No	Yes	No	No	Erlotinib	1	62	PR	28	37	Alive
52	Female	Never smoker	NA	L858R	yes	1	1	0	0	0	22C3	4	No	No	No	Yes	Yes	No	No	No	Yes	No	No	Erlotinib	2	72	PR	15	15	Alive
53	Female	Never smoker	NA	L858R	no	1	1	0	0	0	22C3	1	No	No	Yes	No	No	No	No	No	NA	No	No	Gefitinib	1	77	PR	8	12	Dead
54	Female	Former	5	del19	no	0	0	0	0	0	22C3	3	Yes	No	No	Yes	Yes	No	No	No	NA	No	No	Erlotinib	2	85	SD	4	13	Alive
55	Male	Never smoker	NA	del19	no	1	1	0	0	2	22C3	3	No	No	Yes	Yes	Yes	No	No	No	No	No	No	Afatinib	1	55	PR	11	15	Dead
56	Female	Former	5	G719A and S768I	no	1	1	0	0	0	22C3	5	Yes	No	No	Yes	Yes	Yes	No	No	Yes	No	No	Chemotherapy	2	44	PD	0	2	Dead
57	Female	Never smoker	NA	G719A and S768I	no	0	0	0	0	0	22C3	2	No	No	Yes	No	No	No	No	No	Yes	No	No	Erlotinib	1	78	SD	9	13	Dead
58	Male	Former	5	L858R and I744M and I715S	no	1	1	0	0	0	22C3	1	No	No	No	No	Yes	No	No	No	No	No	No	Gefitinib	1	71	SD	54	54	Dead
59	Female	Former	5	del19 andT790M	no	1	1	0	0	5	22C3	7	Yes	No	Yes	Yes	Yes	No	No	Yes	Yes	No		Other	0	23	PR	6	52	Dead
60	Male	Current	30	G719A and S768I	no	1	0	0	1	90	22C3	5	No	No	No	No	Yes	No	No	Yes	Yes	Yes	Yes	Chemotherapy	1	50	PR	7	12	Dead
61	Female	Never smoker	NA	del19	no	0	0	0	0	20	22C3	2	No	No	No	No	Yes	Yes	No	No	No	No	No	Erlotinib	0	55	PR	10	17	Alive
62	Female	Former	5	del19	no	0	0	0	0	20	22C3	2	No	No	No	Yes	No	No	No	No	Yes	No	No	Afatinib	1	67	PR	36	43	Alive
63	Male	Former	35	L858R	no	1	1	0	0	0	E1L3N	4	No	No	Yes	Yes	No	Yes	No	No	Yes	No	No	Chemotherapy	0	55	PD	1	20	Dead
64	Female	Never smoker	0	del19	no	0	0	0	0	0	E1L3N	2	No	No	No	No	Yes	No	No	No	Yes	No	No	Osimertinib		72	PD	1	16	Dead
65	Female	Never smoker	0	del19	no	0	0	0	0	0	E1L3N	3	No	No	Yes	Yes	No	No	No	No	No		No	Chemotherapy	1	62	PR	77	77	Dead
66	Male	Former	30	L858R	no	1	1	0	0	55	E1L3N	2	No	No	Yes	Yes	No	No	No	No	No	No	No	Erlotinib	2	80	PR	9	25	Dead
67	Male	Former	5	L858R	no	0	0	0	0	0	E1L3N	1	No	No	Yes	No	No	No	No	No	No	No	No	Erlotinib	2	80	PR	15	15	Dead
68	Male	Former	3	L858R	yes	1	1	0	0	5	E1L3N	3	Yes	No	No	No	Yes	Yes	No	No	No	No	No	Erlotinib	1	50	PR	4	29	Dead
69	Female	Never smoker	0	L858R and I744M and I715S	no	1	0	1	0	2	E1L3N	1	No	No	Yes	No	No	No	No	No	No	No	No	Afatinib	2	65	PR	36	36	Alive
70	Male	Never smoker	0	del19 and T790M	no	0	0	0	0	80	E1L3N	3	No	No	Yes	Yes	No	No	No	Yes	No	No	No	Osimertinib	1	86	PR	9	11	Dead
71	Male	Current	70	T725A	no	1	1	0	0	5	E1L3N	1	Yes	No	No	No	No	No	No	No	No	No	No	Chemotherapy	1	51	SD	6	16	Dead
72	Female	Never smoker	0	G709A and G719S	no	0	0	0	0	0	E1L3N	3	Yes	No	No	No	Yes	Yes	No	No	No	No	No	Afatinib	3	89	PD	2	5	Dead
73	Male	Former	25	del19	no	1	1	0	0	0	E1L3N	3	No	No	No	No	Yes	Yes	No	No	Yes	No	No	Chemotherapy	1	70	PR	21	21	Dead
74	Female	Former	3	L858R	no	1	1	0	0	10	E1L3N	2	No	No	Yes	No	No	Yes	No	No	No	No	No	Osimertinib	1	54	PR	13	41	Alive
75	Female	Never smoker	0	del19	no	1	1	0	0	60	E1L3N	1	No	No	Yes	No	No	No	No	No	No	No	Yes	Osimertinib		55	PR	39	39	Alive
76	Female	Former	40	del19	yes	1	1	0	0	80	E1L3N	5	Yes	No	Yes	Yes	Yes	Yes	No	No	No	No	No	Osimertinib	4	69	NA	0	0	Dead
77	Female	Never smoker	0	L861Q	no	0	0	0	0	10	E1L3N	2	No	No	Yes	No	No	No	No	No	Yes	No	No	Afatinib	1	74	SD	43	43	Alive
78	Female	Never smoker	0	L858R	no	0	0	0	0	80	E1L3N	5	No	No	Yes		Yes	Yes	No	Yes	Yes	No	No	Erlotinib	1	70	PD	16	13	Dead
79	Male	Former	10	del19	no	0	0	0	0	0	E1L3N	1	No	No	Yes	No	No	No	No	No	No	No		Erlotinib	1	72	PR	10	26	NA
80	Male	Former	13	L858R	no	0	0	0	0	2	E1L3N	1	No	No	No	No	Yes	No	No	No	No	No	No	Erlotinib	1	70	PR	19	42	Dead
81	Female	Former	2	L858R	no	0	0	0	0	10	E1L3N	2	No	No	No	Yes	No	Yes	No	No	No	No	No	Erlotinib	1	77	PD	4	54	Dead
82	Female	Never smoker	0	del19	no	1	0	1	0	5	E1L3N	2	No	No	No	Yes	No	No	No	No	Yes	No	No	Erlotinib	0	62	PR	7	42	Alive
83	Female	Former	20	ins20	no	1	1	0	0	50	QR1 Diagomics/BIOCYC	3	No	No	No	No	Yes	No	No	Yes	Yes	No	No	Chemotherapy	0	61	SD	42	14	Dead
84	Female	Never smoker	0	ins20	yes	1	1	0	0	0	QR1 Diagomics/BIOCYC	1	No	No	Yes	No	No	No	No	No	No	No	No	Chemotherapy	1	71	PR	14	14	Alive
85	Female	Never smoker	0	del19	no	1	0	1	0	1	E1L3N	2	No	No	Yes	No	No	Yes	No	No	No	No	No	Afatinib	1	82	PR	54	54	Alive
86	Female	Never smoker	0	ins20	no	0	0	0	0	90	E1L3N	3	No	No	No	No	Yes	Yes	No	No	Yes	No	No	Osimertinib	3	65	SD	4	8	Dead
87	Male	Never smoker	0	del19	no	0	0	0	0	0	QR1 Diagomics/BIOCYC	1	No	No	No	No	Yes	No	No	No	No	No	No	Osimertinib	1	64	PR	41	41	Alive
88	Male	Former	40	del19	no	0	0	0	0	0	E1L3N	4	No	No	Yes	Yes	Yes	No	No	Yes	No	No	No	Erlotinib	1	69	PD	4	19	Dead
89	Female	Former	0.75	L858R	no	1	1	0	0	80	E1L3N	1	No	No	No	Yes	No	No	No	No	No	No	No	Erlotinib	0	70	PR	6	36	Dead
90	Female	Never smoker	0	E709_T710delinsD	no	1	1	0	0	0	E1L3N	1	No	No	No	Yes	No	No	No	No	No	No		Afatinib	1	62	CR	14	14	Alive
91	Female	Former	1	del19	no	1	0	1	0	0	QR1 Diagomics/BIOCYC	0	No	No	No	No	No	No	No	No	No	No	No	Chemotherapy	0	82	PR	37	47	Dead
92	Female	Never smoker	0	del19	no	1	1	0	0	0	QR1 Diagomics/BIOCYC	1	No	No	No	No	Yes	No	No	No	No	No	No	Erlotinib	2	83	PR	28	89	Alive
93	Female	NA	12	ins20	no	0	0	0	0	30	QR1 Diagomics/BIOCYC	2	No	No	No	Yes	Yes	No	No	No	No	No	No	Chemotherapy	0	61	SD	4	4	Alive
94	Male	Never smoker	0	del19	no	1	1	0	0	0	QR1 Diagomics/BIOCYC	3	Yes	No	No	No	Yes	No	No	No	Yes	No	No	Gefitinib	1	73	PR	6	25	Dead
95	Male	Never smoker	0	del19	no	1	1	0	0	5	QR1 Diagomics/BIOCYC	2	No	No	No	No	Yes	No	No	No	No	No	Yes	Erlotinib	2	31	PR	28	89	Alive
96	Female	Never smoker	0	del19	no	0	0	0	0	0	QR1 Diagomics/BIOCYC	2	No	No	Yes	No	Yes	No	No	No	No	No	No	Erlotinib	1	71	SD	16	23	Dead
97	Male	Former	15	L858R	no	0	0	0	0	0	QR1 Diagomics/BIOCYC	2	No	No	No	No	Yes	No	No	No	Yes	No	No	Afatinib	1	79	SD	8	26	Dead
98	Female	Never smoker	0	del19	yes	1	1	0	0	2	22C3	3	Yes	No	Yes	No	No	No	No	No	Yes	No	No	Erlotinib	1	46	PR	6	32	Dead
99	Female	Never smoker	0	del19	no	0	0	0	0	0	QR1 Diagomics/BIOCYC	3	No	No	No	No	Yes	Yes	No	Yes	No	No	No	Erlotinib	2	81	PR	16	24	Dead
100	Male	Never smoker	0	del19	no	0	0	0	0	0	QR1 Diagomics/BIOCYC	4	No	Yes	Yes	Yes	No	Yes	No	No	No	No	No	Erlotinib	2	62	PR	4	8	Dead
101	Female	Former	20	del19	no	0	0	0	0	0	QR1 Diagomics/BIOCYC	2	No	No	Yes	Yes	No	No	No	No	No	No	No	Erlotinib	1	72	PR	24	24	Dead
102	Female	Current	NA	ins20	no	0	0	0	0	20	QR1 Diagomics/BIOCYC	4	No	No	No	Yes	No	Yes	No	Yes	Yes	No	No	Chemotherapy	1	55	PR	5	13	Dead
103	Female	Never smoker	NA	del19	no	0	0	0	0	40	QR1 Diagomics/BIOCYC	2	No	No	No	No	Yes	Yes	No	No	No	No	No	Osimertinib	2	72	PR	7	9	Alive
